# Supplementary material for: Ethnic discrimination, asking for fair treatment, and poor self-rated health: a gender stratified analysis of 13,443 Korean Chinese waged workers in South Korea
Source: Int J Equity Health. 2024 Apr 25;23:82. doi: 10.1186/s12939-024-02160-0 (PMC11044320; doi:10.1186/s12939-024-02160-0)
Supplement: Supplementary file 1 — Supplementary Material 1 [file 12939_2024_2160_MOESM1_ESM.xlsx]

## Sheet: Sheet1
Supplementary Table 1. Distribution of the study population by gender (N = 13,443)
	Distribution
	All	Male	Female	P-value†
	N (%)	N (%)	N (%)
Overall	13443 (100.0)	8316 (61.9)	5127 (38.1)
Age (years old)				<0.001
15-29	728 (5.4)	437 (5.3)	291 (5.7)
30-39	2898 (21.6)	1919 (23.1)	979 (19.1)
40-49	3263 (24.3)	2113 (25.4)	1150 (22.4)
50-59	4232 (31.5)	2507 (30.1)	1725 (33.6)
60-	2322 (17.3)	1340 (16.1)	982 (19.2)
Education				<0.001
Elementary school graduate or less	1394 (10.4)	815 (9.8)	579 (11.3)
Middle school graduate or less	3333 (24.8)	2012 (24.2)	1321 (25.8)
High school graduate or less	6507 (48.4)	4142 (49.8)	2365 (46.1)
College graduate or more	2209 (16.4)	1347 (16.2)	862 (16.8)
Years of stay in Korea				0.836
≧1 & <3	734 (5.5)	453 (5.4)	281 (5.5)
≧3 & <5	1407 (10.5)	876 (10.5)	531 (10.4)
≧5 & <10	4615 (34.3)	2875 (34.6)	1740 (33.9)
≧10	6687 (49.7)	4112 (49.4)	2575 (50.2)
Residential area				<0.001
Metropolitan area	8591 (63.9)	5100 (61.3)	3491 (68.1)
Non-metropolitan area	4852 (36.1)	3216 (38.7)	1636 (31.9)
Monthly income (Won)				<0.001
<1000K	431 (3.2)	86 (1.0)	345 (6.7)
≧1000K & <2000K	3050 (22.7)	1153 (13.9)	1897 (37.0)
≧2000K & <3000K	6571 (48.9)	4004 (48.1)	2567 (50.1)
≧3000K	3391 (25.2)	3073 (37.0)	318 (6.2)
Marital status				0.097
Currently married	9818 (73.0)	6032 (72.5)	3786 (73.8)
Currently not married	3625 (27.0)	2284 (27.5)	1341 (26.2)
Visa type				<0.001
Visit and employment program	2806 (20.9)	1871 (22.5)	935 (18.2)
Overseas Korean	5457 (40.6)	3401 (40.9)	2056 (40.1)
Permanent residency	1710 (12.7)	1047 (12.6)	663 (12.9)
Marriage migrant	303 (2.3)	147 (1.8)	156 (3.0)
Naturalized	3007 (22.4)	1777 (21.4)	1230 (24.0)
Etc.	160 (1.2)	73 (0.9)	87 (1.7)
Employment type				<0.001
Permanent	6357 (47.3)	4013 (48.3)	2344 (45.7)
Temporary	3245 (24.1)	1651 (19.9)	1594 (31.1)
Day	3841 (28.6)	2652 (31.9)	1189 (23.2)
Company size				<0.001
<5 employees	3059 (22.8)	1357 (16.3)	1702 (33.2)
≧5 & <50 employees	7483 (55.7)	5012 (60.3)	2471 (48.2)
≧50 employees	2901 (21.6)	1947 (23.4)	954 (18.6)
Working hours per week				<0.001
<20	393 (2.9)	167 (2.0)	226 (4.4)
≧20 & <30	583 (4.3)	265 (3.2)	318 (6.2)
≧30 & <40	885 (6.6)	453 (5.4)	432 (8.4)
≧40 & <50	7168 (53.3)	4854 (58.4)	2314 (45.1)
≧50 & <60	2194 (16.3)	1493 (18.0)	701 (13.7)
≧60	2220 (16.5)	1084 (13.0)	1136 (22.2)
Occupation				<0.001
White collar	835 (6.2)	382 (4.6)	453 (8.8)
Pink collar	2524 (18.8)	639 (7.7)	1885 (36.8)
Blue collar	10084 (75.0)	7295 (87.7)	2789 (54.4)
Korean language ability				<0.001
Fluent	11069 (82.3)	6725 (80.9)	4344 (84.7)
Fair	2116 (15.7)	1394 (16.8)	722 (14.1)
Poor	258 (1.9)	197 (2.4)	61 (1.2)
Survey year				0.021
2022	4990 (37.1)	3117 (37.5)	1873 (36.5)
2020	4634 (34.5)	2907 (35)	1727 (33.7)
2018	3819 (28.4)	2292 (27.6)	1527 (29.8)
†A Chi-square test was used to compare differences in proportions between males and females.
